# Supplementary material for: Investigation of a Cluster of Sequence Type 22 Methicillin-Resistant Staphylococcus aureus Transmission in a Community Setting
Source: Clin Infect Dis. 2017 Oct 25;65(12):2069–77. doi: 10.1093/cid/cix539 (PMC5850418; doi:10.1093/cid/cix539)
Supplement: Table_S1 [file cix539_suppl_table_s1.xlsx]

## Sheet: S1.csv
Table S1. Sequence accession numbers and sequencing information.
StudyID	Accession Number	Assembly Type	Total Length	No Contigs	Avg Contig Length	Largest Contig	N50	Contigs in N50	N60	Contigs in N60	N70	Contigs in N70	N80	Contigs in N80	N90	Contigs in N90	N100	Contigs in N100	No scaffolded bases (N)	Total Raw Reads	Reads Mapped	Reads Unmapped	Reads Paired	Reads Unpaired	Total Raw Bases	Total Bases Mapped	Total Bases Mapped (Cigar)	Average Read Length	Maximum Read Length	Average Quality	Insert Size Average	Insert Size Std Dev
P01_1	ERS161495	NA	2787852	28	99566.1	406415	310765	4	235467	5	146445	7	98471	10	72305	13	307	28	1	4584570	4537978	46592	4437628	100350	458457000	453797800	453736342	100	100	36.4	264.9	79.8
P02_1	ERS161347	NA	2785773	31	89863.6	406345	176268	5	146381	7	123323	9	94841	12	57970	15	410	31	0	2665876	2624540	41336	2547364	77176	266587600	262454000	262373794	100	100	35.2	266.2	81.6
P02_2	ERS512442	Scaffold: Velvet + Improvement	2786952	26	107190	577341	235468	4	210432	5	146444	7	113233	9	88612	12	559	26	752	5301752	5216775	84977	5173986	42789	530175200	521677500	521570770	100	100	36.2	251.1	83.5
P03_1	ERS198012	Scaffold: Velvet + Improvement	2743760	28	97991.4	577983	174029	4	146402	6	141278	7	112369	10	87371	12	307	28	861	4760994	4660228	100766	4611934	48294	476099400	466022800	465904838	100	100	36	254.4	86.2
P03_2	ERS512836	Scaffold: Velvet + Improvement	2743767	23	119294	585540	210359	4	176984	5	156333	7	125464	9	108267	11	307	23	1892	4223088	4156632	66456	4117464	39168	422308800	415663200	415607257	100	100	36.4	244.3	78.6
P04_1	ERS197550	Scaffold: Velvet + Improvement	2740977	26	105422	577179	210333	4	176267	6	156335	7	84495	10	55092	13	653	26	1295	4612380	4465207	147173	4398374	66833	461238000	446520700	446385528	100	100	35.6	243.5	79.8
P04_2	ERS808624	Scaffold: Velvet + Improvement	2797195	26	107584	861382	275185	3	249907	4	217166	6	188667	7	108290	9	303	26	95	3385690	3314890	70800	3253204	61686	507853500	497233500	497150853	150	150	37.1	481.8	117.9
P04_3	ERS808620	Scaffold: Velvet + Improvement	2794537	27	103501	644342	325238	4	229218	5	156586	6	125793	8	62953	11	340	27	2	3428538	3364443	64095	3305652	58791	514280700	504666450	504587312	150	150	37.2	476.6	113.7
P04_4	ERS808623	Scaffold: Velvet + Improvement	2794805	25	111792	734450	337770	3	274065	4	229221	5	156564	7	108518	9	460	25	391	2723720	2673750	49970	2627392	46358	408558000	401062500	401000774	150	150	37.2	474.8	114.2
P05_1	ERS163223	NA	2790656	24	116277	645061	210307	4	174575	5	152481	7	125424	9	94843	11	307	24	9	3428252	3364253	63999	3301870	62383	342825200	336425300	336305206	100	100	36	265.7	83.4
P06_1	ERS161486	NA	2787317	31	89913.4	406600	176889	5	156344	7	122765	9	94784	11	68707	14	358	31	13	2911492	2855859	55633	2774614	81245	291149200	285585900	285531403	100	100	36	348	139.8
P06_2	ERS513104	Scaffold: Velvet + Improvement	2786014	22	126637	451170	210446	5	183393	6	156341	8	146443	9	108261	12	410	22	972	4623460	4554317	69143	4512716	41601	462346000	455431700	455364060	100	100	36.5	250.1	80.2
P07_1	ERS161496	NA	2790396	29	96220.6	406413	235468	5	183387	6	146787	8	125428	10	78228	13	401	29	0	3981290	3936233	45057	3838606	97627	398129000	393623300	393567878	100	100	36.4	266.9	80.6
P07_2	ERS198039	Scaffold: Velvet + Improvement	2787148	27	103228	520222	252652	4	184979	5	156337	7	125408	9	73944	12	307	27	1009	4353458	4258129	95329	4209562	48567	435345800	425812900	425703436	100	100	36	252.9	85.4
P07_3	ERS512702	Scaffold: Velvet + Improvement	2785763	26	107145	406772	235517	5	176888	6	156339	7	109834	10	57968	13	558	26	2363	4383414	4322759	60655	4283042	39717	438341400	432275900	432212659	100	100	36.7	238	76.6
P08_1	ERS198000	Scaffold: Velvet + Improvement	2785894	27	103181	581078	235485	4	156341	6	155774	7	108267	10	102654	12	550	27	1190	4760030	4663672	96358	4618352	45320	476003000	466367200	466249472	100	100	36.1	241.4	81.8
P09_1	ERS197548	Scaffold: Velvet + Improvement	2785559	25	111422	580944	235468	4	210335	5	146402	7	108238	10	88696	12	1689	25	1590	4360064	4222364	137700	4161164	61200	436006400	422236400	422108489	100	100	35.6	236.3	76.8
P10_1	ERS197832	Scaffold: Velvet + Improvement	2786945	30	92898.2	577273	310752	4	209732	5	146335	7	112330	9	54704	12	307	30	280	4726598	4575535	151063	4529272	46263	472659800	457553500	457452956	100	100	35.7	254.4	86.9
P11_1	ERS512443	Scaffold: Velvet + Improvement	2791175	31	90037.9	406499	174571	5	156337	7	125425	9	111289	11	54719	14	307	31	1323	5157756	5074129	83627	5031788	42341	515775600	507412900	507307262	100	100	36.2	251.4	82.2
P11_2	ERS512963	Scaffold: Velvet + Improvement	2791562	27	103391	406422	310911	4	183120	6	171210	7	146448	9	112331	11	744	27	966	5010250	4911902	98348	4835150	76752	501025000	491190200	491127219	100	100	36.2	257.9	83.8
P12_1	ERS163210	NA	2785842	29	96063.5	406739	210241	5	185335	6	156353	8	112333	10	56736	13	307	29	1	3848314	3802612	45702	3713590	89022	384831400	380261200	380120691	100	100	36	265.6	84.4
P12_2	ERS197734	Scaffold: Velvet + Improvement	2786143	33	84428.6	581210	235410	4	156339	6	125414	8	88696	10	41329	16	438	33	1110	5419156	5224316	194840	5163790	60526	541915600	522431600	522314918	100	100	35.5	220.6	73.6
P13_1	ERS161475	NA	2785024	28	99465.1	406601	173959	5	146335	7	125405	9	112327	11	87304	14	401	28	0	2835588	2807102	28486	2729542	77560	283558800	280710200	280672020	100	100	36.4	267.3	80.8
P13_2	ERS513007	Scaffold: Velvet + Improvement	2786489	26	107173	581322	235468	4	210265	5	156339	7	125426	9	110188	11	307	26	1604	5211544	5144345	67199	5098632	45713	521154400	514434500	514365934	100	100	36.5	232.6	75.3
P13_3	ERS512501	Scaffold: Velvet + Improvement	2784896	26	107111	513426	252406	4	235464	5	156338	6	108223	9	54690	12	307	26	1525	3906370	3854027	52343	3822010	32017	390637000	385402700	385348685	100	100	36.7	242.1	77.8
P14_1	ERS808627	Scaffold: Velvet + Improvement	2795284	23	121534	586873	253641	4	229338	5	187863	6	156560	8	112430	10	418	23	368	3228430	3156182	72248	3090706	65476	484264500	473427300	473348519	150	150	37.1	478.7	114.9
P15_1	ERS808626	Scaffold: Velvet + Improvement	2838387	30	94612.9	587033	235381	4	177032	6	165989	7	127480	9	56908	12	414	30	506	3379970	3321591	58379	3268524	53067	506995500	498238650	498164219	150	150	37.2	475	114
P16_1	ERS808619	Scaffold: Velvet + Improvement	2836067	29	97795.4	604554	384267	3	203152	4	150969	6	114073	8	112101	10	308	29	2	3187532	3103278	84254	3024752	78526	478129800	465491700	465387679	150	150	36.8	479.2	116
P17_1	ERS808621	Scaffold: Velvet + Improvement	2770001	23	120435	1029992	468119	2	425529	3	191512	4	155101	5	122985	7	371	23	3	2347284	2299371	47913	2256108	43263	352092600	344905650	344849419	150	150	37.1	476.7	116.8
P18_1	ERS808622	Scaffold: Velvet + Improvement	2747709	23	119466	508573	328798	4	328798	4	146482	6	125513	8	79786	11	582	23	2	2525742	2486679	39063	2451448	35231	378861300	373001850	372948650	150	150	37.3	457.3	107.1
P19_1	ERS808625	Scaffold: Velvet + Improvement	2774009	25	110960	1043699	659264	2	659264	2	372175	3	191779	4	109414	6	314	25	16	3607540	3528205	79335	3456816	71389	541131000	529230750	529144091	150	150	37.1	495.7	131.2
P20_1	ERS1066833	Scaffold: Velvet + Improvement	2755454	25	110218	1223185	1043875	2	1043875	2	1043875	2	1043875	2	107020	4	336	25	6	12074198	11894612	179586	11734162	160450	1811129700	1784191800	1783903774	150	150	37.1	443.5	115.9
P21_1	ERS1066834	Scaffold: Velvet + Improvement	2830409	39	72574.6	444283	178132	5	156637	7	127303	9	111067	11	53675	15	446	39	299	12722500	12483487	239013	12257996	225491	1908375000	1872523050	1872177827	150	150	36.9	435.6	110.7
P22_1	ERS1066835	Scaffold: Velvet + Improvement	2814198	28	100507	628568	350510	3	188786	4	173255	6	125627	8	54741	10	477	28	14	11783840	11581441	202399	11393702	187739	1767576000	1737216150	1736892904	150	150	36.8	426.7	106.3
